# Supplementary material for: Comparison of Two Contemporary Quantitative Atherosclerotic Plaque Assessment Tools for Coronary Computed Tomography Angiography: Single-Center Analysis and Multi-Center Patient Cohort Validation
Source: Diagnostics (Basel). 2024 Jan 9;14(2):154. doi: 10.3390/diagnostics14020154 (PMC10814854; doi:10.3390/diagnostics14020154)
Supplement: Supplementary file 1 [file diagnostics-14-00154-s001.zip]

Archive with 1 entries (1 files):
- diagnostics-2791912-supplementary.pdf
